# Supplementary material for: Diagnostic and Prognostic Implications of a Serum miRNA Panel in Oesophageal Squamous Cell Carcinoma
Source: PLoS One. 2014 Mar 20;9(3):e92292. doi: 10.1371/journal.pone.0092292 (PMC3961321; doi:10.1371/journal.pone.0092292)
Supplement: Table S4 — The raw Cq value of the seven selected serum miRNA and individual-specific relevant clinical data for all patients and controls of the present study. (XLSX) [file pone.0092292.s007.xlsx]

## Sheet: Sheet1
Sample ID	Age	Gender	TNM stage	Differentiation grade	Lymph node metastasis	Prognosis	Survival status	Follow-up days	Preoperation								Postoperation
									miR-25	miR-100	miR-193a-3p	miR-194	miR-223	miR-337-5p	miR-483-5p	let-7dgi	miR-25	miR-100	miR-193a-3p	miR-194	miR-223	miR-337-5p	miR-483-5p	let-7dgi
Normal sublect-1	59	Male	—	—	—	—	—	—	34.1	29.0981	27.7725	29.3335	21.6127	24.0682	21.5712	24.6914	—	—	—	—	—	—	—	—
Normal sublect-2	63	Male	—	—	—	—	—	—	33.9966	30.6593	28.8435	30.4234	22.8278	24.4013	20.7765	25.6257	—	—	—	—	—	—	—	—
Normal sublect-3	57	Male	—	—	—	—	—	—	30.4714	30.7865	29.5872	30.5959	22.6227	25.2064	22.1706	25.9693	—	—	—	—	—	—	—	—
Normal sublect-4	56	Male	—	—	—	—	—	—	30.1465	29.2917	26.8191	28.5752	21.2991	23.2125	20.9799	24.3916	—	—	—	—	—	—	—	—
Normal sublect-5	49	Male	—	—	—	—	—	—	32.829	30.9551	27.4589	29.6887	22.8426	24.6424	21.9108	26.112	—	—	—	—	—	—	—	—
Normal sublect-6	51	Male	—	—	—	—	—	—	33.9932	29.9525	27.0844	28.8155	21.6733	23.74	21.5022	24.9957	—	—	—	—	—	—	—	—
Normal sublect-7	57	Male	—	—	—	—	—	—	32.3845	29.9552	27.7698	29.2252	22.3669	23.984	21.1927	25.0782	—	—	—	—	—	—	—	—
Normal sublect-8	63	Male	—	—	—	—	—	—	31.2747	28.6625	27.4823	28.8408	21.2584	23.426	20.5752	24.6113	—	—	—	—	—	—	—	—
Normal sublect-9	68	Female	—	—	—	—	—	—	35.0805	31.01	28.3642	29.9248	22.9079	24.7822	21.3255	26.3806	—	—	—	—	—	—	—	—
Normal sublect-10	63	Male	—	—	—	—	—	—	29.8607	30.37	27.9113	29.7125	22.3125	24.3888	21.3317	25.6569	—	—	—	—	—	—	—	—
Normal sublect-11	63	Male	—	—	—	—	—	—	32.3867	29.7558	27.3998	30.8853	22.222	24.3236	20.633	25.4511	—	—	—	—	—	—	—	—
Normal sublect-12	61	Male	—	—	—	—	—	—	31.9753	29.5335	28.2749	29.6015	21.7394	23.8204	21.2603	24.9499	—	—	—	—	—	—	—	—
Normal sublect-13	63	Male	—	—	—	—	—	—	30.9565	29.0885	27.3856	30.1668	21.3568	23.4555	21.4368	24.3775	—	—	—	—	—	—	—	—
Normal sublect-14	64	Male	—	—	—	—	—	—	29.3618	28.1703	26.431	28.3171	20.9326	23.0628	20.2931	24.1351	—	—	—	—	—	—	—	—
Normal sublect-15	65	Male	—	—	—	—	—	—	32.5092	28.8015	26.5072	27.8372	21.881	23.3556	21.08	25.2989	—	—	—	—	—	—	—	—
Normal sublect-16	52	Female	—	—	—	—	—	—	31.424	30.6893	28.6107	29.7045	21.8445	25.2337	21.2732	24.6994	—	—	—	—	—	—	—	—
Normal sublect-17	77	Male	—	—	—	—	—	—	31.4522	30.6438	28.3022	29.6272	22.0626	24.036	21.3309	25.4987	—	—	—	—	—	—	—	—
Normal sublect-18	58	Male	—	—	—	—	—	—	34.4237	31.5294	29.063	30.1738	22.9003	24.7188	21.5095	26.4434	—	—	—	—	—	—	—	—
Normal sublect-19	62	Female	—	—	—	—	—	—	35.6497	32.5273	29.2654	29.8003	24.0502	25.3995	23.003	27.4957	—	—	—	—	—	—	—	—
Normal sublect-20	60	Male	—	—	—	—	—	—	31.8734	30.4367	28.3559	29.2897	22.8615	24.1366	21.2056	25.4214	—	—	—	—	—	—	—	—
Normal sublect-21	65	Male	—	—	—	—	—	—	33.4386	30.6034	29.1722	30.8325	23.0627	25.1804	21.5194	26.5322	—	—	—	—	—	—	—	—
Normal sublect-22	44	Male	—	—	—	—	—	—	33.2515	30.83	27.2698	28.212	21.5964	23.5396	21.0556	24.2832	—	—	—	—	—	—	—	—
Normal sublect-23	48	Male	—	—	—	—	—	—	31.3289	31.913	29.8248	31.4029	23.4183	25.7151	21.0714	27.264	—	—	—	—	—	—	—	—
Normal sublect-24	67	Male	—	—	—	—	—	—	34.5667	30.2332	26.0066	27.7903	20.7212	22.3357	21.5786	23.8885	—	—	—	—	—	—	—	—
Normal sublect-25	64	Male	—	—	—	—	—	—	35.673	29.2096	27.1526	28.5679	21.3074	24.2516	21.5281	23.8193	—	—	—	—	—	—	—	—
Normal sublect-26	65	Male	—	—	—	—	—	—	36.1273	30.7955	28.771	30.4641	23.028	24.8385	21.9286	26.0081	—	—	—	—	—	—	—	—
Normal sublect-27	59	Male	—	—	—	—	—	—	32.2645	30.1443	28.4759	30.5217	22.9581	24.3953	21.2466	26.8175	—	—	—	—	—	—	—	—
Normal sublect-28	69	Male	—	—	—	—	—	—	26.1968	27.0778	26.4126	27.5794	20.5416	22.964	19.688	23.8865	—	—	—	—	—	—	—	—
Normal sublect-29	62	Male	—	—	—	—	—	—	29.4552	31.0783	29.1553	30.7697	23.5078	25.2442	21.5619	26.6716	—	—	—	—	—	—	—	—
Normal sublect-30	59	Male	—	—	—	—	—	—	29.0636	31.6707	28.9046	31.0642	23.3884	25.0341	21.6584	26.9142	—	—	—	—	—	—	—	—
Normal sublect-31	49	Male	—	—	—	—	—	—	35.408	31.0209	28.6891	30.3645	23.0133	24.758	21.9498	26.3307	—	—	—	—	—	—	—	—
Normal sublect-32	63	Male	—	—	—	—	—	—	28.7781	29.3873	29.8739	28.9558	23.6164	25.5077	22.1838	26.4398	—	—	—	—	—	—	—	—
Normal sublect-33	55	Male	—	—	—	—	—	—	33.4643	31.7379	29.1297	30.9689	23.1497	24.8135	22.026	26.2055	—	—	—	—	—	—	—	—
Normal sublect-34	75	Female	—	—	—	—	—	—	33.6878	32.4374	28.8606	30.1863	23.6451	24.9312	23.0616	25.8364	—	—	—	—	—	—	—	—
Normal sublect-35	60	Male	—	—	—	—	—	—	31.876	29.8694	27.2649	29.2804	21.436	23.66	21.0276	25.1769	—	—	—	—	—	—	—	—
Normal sublect-36	50	Male	—	—	—	—	—	—	34.5943	30.985	28.5081	30.4782	22.5025	24.609	21.6635	26.0129	—	—	—	—	—	—	—	—
Normal sublect-37	55	Male	—	—	—	—	—	—	35.4878	31.0823	28.5475	30.2103	22.8554	24.871	21.7333	26.128	—	—	—	—	—	—	—	—
Normal sublect-38	52	Male	—	—	—	—	—	—	29.0291	29.1427	26.4581	28.4068	21.1948	22.9652	20.2713	24.2112	—	—	—	—	—	—	—	—
Normal sublect-39	60	Male	—	—	—	—	—	—	31.0399	29.1058	26.2763	28.4387	20.9465	23.0676	20.2967	24.0561	—	—	—	—	—	—	—	—
Normal sublect-40	54	Male	—	—	—	—	—	—	30.3596	29.3114	26.573	28.6982	21.3969	23.5315	20.6134	24.2602	—	—	—	—	—	—	—	—
Normal sublect-41	59	Male	—	—	—	—	—	—	33.7184	32.0346	29.5317	30.557	23.2148	25.3558	22.0775	26.2437	—	—	—	—	—	—	—	—
Normal sublect-42	56	Male	—	—	—	—	—	—	33.3729	32.7304	30.3464	31.3942	24.0519	25.6151	22.6762	25.7213	—	—	—	—	—	—	—	—
Normal sublect-43	46	Male	—	—	—	—	—	—	31.5554	28.8063	26.8192	28.776	21.4531	23.3563	20.602	24.7432	—	—	—	—	—	—	—	—
Normal sublect-44	67	Male	—	—	—	—	—	—	33.5041	30.5571	28.3865	30.2408	22.9219	24.3976	21.3775	26.2201	—	—	—	—	—	—	—	—
Normal sublect-45	67	Male	—	—	—	—	—	—	30.8894	30.1105	27.7893	30.1391	22.4738	24.5089	21.2446	25.1952	—	—	—	—	—	—	—	—
Normal sublect-46	65	Male	—	—	—	—	—	—	31.7545	31.4424	29.0927	29.0329	21.863	24.9131	22.0576	25.4362	—	—	—	—	—	—	—	—
Normal sublect-47	52	Male	—	—	—	—	—	—	31.4721	29.032	26.6502	28.9053	21.4334	23.498	20.7159	25.0497	—	—	—	—	—	—	—	—
Normal sublect-48	67	Male	—	—	—	—	—	—	31.1903	28.5666	26.4273	28.6366	21.4587	23.1029	20.6215	24.6915	—	—	—	—	—	—	—	—
Normal sublect-49	66	Female	—	—	—	—	—	—	33.4672	30.61	28.3594	30.2984	22.8653	24.8702	21.6384	26.2862	—	—	—	—	—	—	—	—
Normal sublect-50	65	Male	—	—	—	—	—	—	30.0022	27.8632	25.7072	27.961	20.8493	22.6744	19.9987	24.4293	—	—	—	—	—	—	—	—
Normal sublect-51	66	Female	—	—	—	—	—	—	35.1913	32.0384	29.9318	31.3684	24.0317	25.6148	22.1587	26.8859	—	—	—	—	—	—	—	—
Normal sublect-52	59	Male	—	—	—	—	—	—	34.234	31.866	29.2053	30.6002	23.2491	25.3644	22.4775	26.416	—	—	—	—	—	—	—	—
Normal sublect-53	66	Male	—	—	—	—	—	—	30.9877	29.1357	26.4796	27.945	21.0229	23.3571	20.368	24.5554	—	—	—	—	—	—	—	—
Normal sublect-54	50	Male	—	—	—	—	—	—	31.2867	29.582	27.1504	28.9482	21.814	23.7074	20.9515	25.2191	—	—	—	—	—	—	—	—
Normal sublect-55	52	Male	—	—	—	—	—	—	31.1154	29.4976	27.1162	29.9209	21.742	23.7537	21.2977	24.8568	—	—	—	—	—	—	—	—
Normal sublect-56	66	Male	—	—	—	—	—	—	32.8171	30.9559	28.2485	29.6333	22.3962	24.3542	21.7379	26.1032	—	—	—	—	—	—	—	—
Normal sublect-57	62	Male	—	—	—	—	—	—	31.9903	29.4187	29.0048	29.7472	22.4679	24.4282	21.2234	25.2849	—	—	—	—	—	—	—	—
Normal sublect-58	50	Male	—	—	—	—	—	—	33.0654	30.0901	28.6604	30.191	22.7972	24.722	21.5735	25.9101	—	—	—	—	—	—	—	—
Normal sublect-59	63	Male	—	—	—	—	—	—	31.4341	30.8707	26.844	28.3048	21.6176	23.4327	20.9508	24.9025	—	—	—	—	—	—	—	—
Normal sublect-60	55	Male	—	—	—	—	—	—	30.7325	29.1436	26.9282	28.7764	21.369	23.4033	20.7641	24.7904	—	—	—	—	—	—	—	—
Normal sublect-61	58	Female	—	—	—	—	—	—	31.2121	29.3763	27.2225	28.8006	21.7355	23.5894	20.8063	25.7193	—	—	—	—	—	—	—	—
Normal sublect-62	62	Female	—	—	—	—	—	—	32.6536	29.3571	26.8467	28.5213	21.8501	23.4533	20.4421	24.5027	—	—	—	—	—	—	—	—
Normal sublect-63	57	Male	—	—	—	—	—	—	31.373	28.8609	26.4808	28.1833	21.2401	23.3427	20.5699	24.5591	—	—	—	—	—	—	—	—
ESCC patient-1	71	Male	IIb	Hihg-Middle	present	Well	alive	695	32.1602	28.9636	26.1	27.2757	20.7572	22.3466	19.1139	25.4841	29.182	28.2137	26.243	28.1667	20.4666	22.883	19.1999	24.5063
ESCC patient-2	63	Male	IIb	Middle-Low	present	Well	alive	674	33.0057	28.8948	25.5088	27.494	20.8032	22.3534	20.6415	24.4081	30.5498	26.7871	24.6615	26.5124	18.9925	22.0086	18.9152	22.9765
ESCC patient-3	58	Male	IIa	Middle	absent	Well	alive	681	32.0601	28.4537	24.9562	27.1172	20.4742	22.2747	20.3296	23.968	31.7464	27.7956	24.9399	26.9239	20.0174	22.4899	19.7896	23.5263
ESCC patient-4	59	Male	III	Middle	present	Well	alive	681	30.5565	29.3183	25.9909	27.845	21.0007	22.902	20.46	24.6839	32.3741	28.0906	25.1605	27.0678	20.3203	22.2691	20.0758	23.7765
ESCC patient-5	45	Male	III	Hihg-Middle	present	Bad	dead	680	31.605	28.4275	24.8197	26.866	20.5103	21.8648	20.0031	24.0355	31.1618	27.3682	24.5011	26.6906	19.5454	22.3612	19.2171	23.4172
ESCC patient-6	47	Male	IIa	Middle	absent	Well	alive	680	31.2584	28.7437	25.2805	26.9602	20.2987	21.9661	19.7234	24.3194	32.0076	28.1686	24.6577	26.9008	20.2026	21.5209	19.4963	23.6141
ESCC patient-7	63	Male	II	Middle	present	Well	alive	679	30.1457	28.1374	25.015	26.7487	20.4474	22.1891	20.286	23.7833	32.0255	28.543	24.9448	26.8866	20.6604	21.7521	20.1999	24.0732
ESCC patient-8	66	Male	IIb	Middle	present	Bad	dead	645	30.2977	28.72	28.0316	29.777	20.5531	23.9235	20.6	23.9945	31.9343	27.5234	25.1474	27.3714	20.2583	21.8804	19.1755	23.694
ESCC patient-9	76	Female	IIb	Hihg-Middle	present	Bad	dead	666	32.8218	28.4755	24.801	26.7408	20.3139	21.8885	20.4595	23.9638	31.8643	27.7552	24.8357	26.4504	19.9162	21.4108	18.8397	23.355
ESCC patient-10	63	Male	II	Low	absent	Well	alive	451	32.4537	31.2674	28.8582	30.6681	22.9453	24.4627	21.4157	26.7095	31.1524	28.3522	25.2439	27.1291	20.6212	22.0302	20.2922	24.0391
ESCC patient-11	69	Male	II	Middle	absent	Bad	dead	609	29.0323	29.0276	26.2742	28.3373	21.9423	22.6821	20.469	25.1162	26.2148	27.1885	25.2962	27.4973	20.0691	22.2557	18.3624	23.3782
ESCC patient-12	60	Male	II	Low	absent	Well	alive	693	31.6552	28.9957	25.9953	27.6687	20.6124	23.2489	20.4378	25.2208	30.2067	28.8953	26.2331	27.9161	20.9583	22.567	19.4552	24.6164
ESCC patient-13	66	Male	IIb	Middle	present	Bad	dead	645	27.9203	27.5761	25.9295	28.1353	22.141	22.3617	21.2816	25.72	26.8671	27.0871	25.2248	27.4294	20.349	22.2937	18.6979	23.4768
ESCC patient-14	67	Male	II	Middle	absent	Well	alive	644	30.1727	27.9581	25.4652	27.909	21.4541	22.4393	19.9473	24.4945	28.0302	28.2123	26.0962	28.127	21.1722	22.5219	19.6385	24.2119
ESCC patient-15	65	Male	I	Middle	absent	Well	alive	641	28.4409	28.3042	26.5728	28.3719	22.1095	22.6144	21.0883	25.3353	25.8017	26.35	23.9956	26.2499	19.4396	21.821	18.9288	22.7313
ESCC patient-16	53	Female	Ib	High	absent	Well	alive	641	29.7686	29.594	28.196	26.2842	20.9774	24.2961	20.6954	24.3237	28.0128	27.8604	25.8909	27.0566	20.216	23.0992	18.8589	23.3798
ESCC patient-17	71	Male	II	Middle	absent	Well	alive	637	29.1867	28.8098	26.7945	28.8883	21.8545	23.592	20.563	24.8134	27.3335	27.8255	25.2629	27.6048	21.2105	22.6107	19.7142	24.3882
ESCC patient-18	56	Male	I	Hihg-Middle	absent	Well	alive	634	29.1158	29.3962	27.023	28.9095	21.8534	23.4556	20.8312	25.1219	27.6065	27.6464	25.3883	27.8264	21.1188	22.6148	19.874	24.377
ESCC patient-19	59	Female	II	Low	present	Bad	dead	626	27.1671	27.7623	25.4169	27.1457	21.106	22.3712	19.3567	24.4157	26.8765	27.0876	25.095	27.7934	20.366	21.5971	19.4642	23.444
ESCC patient-20	63	Male	II	Middle	absent	Well	alive	612	27.6783	27.807	25.5716	27.7648	21.0518	22.5819	20.7812	24.2596	25.9504	26.4822	23.713	26.005	19.5611	21.1616	18.737	23.0801
ESCC patient-21	65	Male	IIb	Middle-Low	present	Bad	dead	612	25.4279	26.9762	26.6875	29.1393	21.7509	22.568	19.9355	26.5114	27.2826	27.2407	27.1022	28.7051	21.564	23.4113	19.8182	25.1657
ESCC patient-22	44	Male	I	Middle	present	Bad	dead	600	26.9252	27.8824	26.9084	28.8856	21.4109	22.426	20.0659	25.9504	25.2535	25.7776	25.3565	26.8725	20.0005	22.2554	19.3292	23.4119
ESCC patient-23	48	Male	II	Low	absent	Bad	dead	401	32.3446	29.4118	26.0509	28.0016	21.1487	22.9951	20.7092	24.7747	30.0474	28.5554	26.6294	28.5861	20.9283	22.5502	19.9875	24.7969
ESCC patient-24	69	Female	II	Middle	absent	Well	alive	539	27.6916	28.3493	28.576	29.1524	22.0219	23.3518	20.6035	26.0408	30.6293	28.5438	28.5776	29.2202	22.0403	23.5889	20.5057	25.7414
ESCC patient-25	59	Male	IIa	Middle	absent	Well	alive	590	25.4664	27.3092	25.6685	27.9643	20.4527	22.7114	19.5069	25.3991	27.7577	27.1299	25.3941	27.1517	20.1767	21.7074	20.1653	23.6709
ESCC patient-26	72	Male	II	Middle	present	Well	alive	590	24.3542	27.7724	27.3219	28.6056	21.1903	22.7401	20.2739	26.4035	27.0299	28.1214	27.2592	29.4483	21.906	23.4801	19.4039	25.6825
ESCC patient-27	60	Male	I	Low	absent	Well	alive	589	24.5931	27.2055	26.3277	27.9324	21.0604	22.5569	19.5096	25.127	26.502	27.3454	26.3319	28.2313	21.1368	22.531	19.5188	24.4668
ESCC patient-28	62	Male	IIa	Middle	absent	Well	alive	582	27.5896	28.7332	28.3313	29.708	22.3932	23.4019	20.1382	26.2456	27.4017	27.7916	26.5853	28.6776	21.2382	22.7724	19.5911	24.8845
ESCC patient-29	65	Male	Ib	Middle	absent	Bad	dead	578	24.1585	28.2995	28.6262	29.9666	22.105	23.8744	20.5687	27.6577	26.3147	30.6393	28.1869	30.0145	22.7659	24.2877	20.7259	26.4924
ESCC patient-30	59	Male	III	High	present	Bad	dead	569	24.2655	26.1974	25.1896	26.9949	20.3691	21.709	19.0702	24.6879	24.2802	25.9544	25.2263	26.7565	19.9735	21.9823	18.3818	23.3454
ESCC patient-31	49	Male	II	Middle-Low	absent	Well	alive	561	28.1574	29.3939	26.6632	28.8317	21.3979	23.0537	19.9878	24.4484	29.4736	29.6692	26.7477	28.9069	21.3798	23.4068	20.6469	24.829
ESCC patient-32	68	Male	IV	Low	present	Bad	dead	564	29.62	30.5841	28.3174	29.9619	22.7011	24.5206	21.4463	26.414	30.2989	29.3031	26.7397	29.0696	21.3801	23.4009	19.7724	24.6687
ESCC patient-33	58	Male	IIa	Middle	absent	Well	alive	564	28.0859	28.7456	25.7776	28.248	20.5729	22.2428	19.3246	24.0771	29.5461	29.398	26.6464	28.6995	21.3585	23.1951	20.458	24.4926
ESCC patient-34	73	Female	I	Low	absent	Well	alive	676	30.7565	29.1834	25.9646	27.1375	20.9813	22.1912	20.3484	25.6023	30.9553	29.2096	26.2402	28.1043	20.7722	22.8157	19.8537	24.782
ESCC patient-35	73	Male	IIa	Middle	absent	Bad	dead	562	28.2758	29.4459	27.6702	29.0503	21.5396	23.3404	20.2415	25.0167	28.5345	28.5711	25.8305	28.3189	20.9534	22.8552	19.2542	24.1486
ESCC patient-36	54	Male	II	Middle-Low	present	Bad	dead	560	27.4727	29.8123	27.5044	29.7437	21.7782	23.4857	19.9318	25.2597	28.4479	28.1813	25.2903	27.8389	20.3439	22.2135	18.6878	23.4347
ESCC patient-37	57	Male	IIb	Middle	present	Bad	dead	560	28.5939	29.9559	27.2403	29.2293	21.8627	23.541	19.8824	25.4171	28.4058	29.0247	26.3273	28.4874	21.0414	22.3484	18.8959	24.4736
ESCC patient-38	67	Male	IIa	Hihg-Middle	absent	Well	alive	560	32.8005	30.1285	27.8464	29.7938	22.4535	24.0039	21.2827	25.6552	27.6235	27.9215	24.6944	27.2159	20.1409	22.0693	19.1888	23.153
ESCC patient-39	63	Male	IIa	Middle	absent	Well	alive	556	27.8118	30.3353	27.7683	29.5288	21.7052	24.3874	20.2331	25.5642	29.0458	29.3995	26.4874	28.831	21.3542	23.2704	20.4454	24.5224
ESCC patient-40	54	Male	Ib	Hihg-Middle	absent	Well	alive	555	29.5498	29.6562	27.0293	29.3157	21.6981	23.2427	19.7883	24.9226	29.4848	28.9393	26.6469	28.3425	21.236	23.3575	19.9317	24.3947
ESCC patient-41	57	Male	III	Low	present	Bad	dead	555	29.8381	28.3216	26.106	28.2658	21.134	22.5525	20.0591	24.5176	31.4678	30.4792	28.344	29.8953	22.5233	24.2335	21.5837	25.8126
ESCC patient-42	66	Male	IIIb	Low	present	Well	alive	554	30.34	28.8401	26.346	28.3094	21.4465	22.8543	20.259	24.8027	30.3357	28.3014	26.2545	28.1204	21.4464	22.9184	19.5818	24.4726
ESCC patient-43	46	Male	II	Low	absent	Well	alive	546	29.8182	28.5816	26.3926	28.1285	21.2745	22.822	20.4274	24.6555	32.0144	30.4289	28.1202	29.9293	22.8272	24.3627	21.3055	26.2036
ESCC patient-44	74	Male	I	High	absent	Well	alive	546	30.238	28.6302	26.1276	28.1058	20.9424	22.5743	20.2402	24.6544	29.1944	27.4933	25.4388	27.6445	20.9582	22.2902	19.1589	24.2863
ESCC patient-45	67	Male	IIa	Middle	absent	Well	alive	673	33.3885	31.841	25.8445	27.5867	22.881	22.4681	20.3613	25.8767	31.7475	28.8754	25.9131	27.6814	20.5183	22.6703	19.5826	24.3887
ESCC patient-46	71	Male	IIa	Low	absent	Well	alive	543	30.5659	28.6403	26.4855	28.33	21.3003	23.1172	20.3675	24.8942	30.6253	28.6682	26.3227	28.0973	21.2759	22.9044	19.941	24.5067
ESCC patient-47	58	Male	III	Low	present	Bad	dead	540	30.869	28.9282	26.4391	28.6589	21.6609	23.497	20.3901	25.0616	29.1791	26.8556	24.8126	27.0107	19.8921	21.7006	18.5064	23.5005
ESCC patient-48	72	Male	IIa	Low	absent	Bad	dead	420	30.8976	28.9935	26.6197	28.7851	21.6321	23.5574	21.0623	25.307	30.7285	28.8337	26.6508	28.3185	21.2999	23.2778	20.3406	24.8883
ESCC patient-49	72	Female	IIa	Middle	absent	Bad	dead	420	31.2681	29.0874	26.9937	28.9197	21.4989	23.3919	20.5714	25.2673	30.1514	29.2365	27.1073	29.2285	21.9407	23.7814	20.7908	25.2691
ESCC patient-50	71	Male	II	Middle	absent	Bad	dead	368	30.6232	28.7182	26.4909	28.1366	20.9891	22.9319	20.2976	24.8176	29.0768	29.1033	26.8347	28.7842	21.3849	22.8528	19.1537	24.9241
ESCC patient-51	79	Female	II	Middle	absent	Bad	dead	464	30.8267	28.2068	27.4228	29.1627	21.8477	23.8557	20.1051	24.8185	32.0549	29.177	26.997	28.7077	21.6863	23.4915	20.695	25.0196
ESCC patient-52	61	Male	III	Middle-Low	present	Bad	dead	465	29.799	29.8061	25.4368	27.2924	20.5661	22.3682	20.1568	23.8197	30.4237	29.2515	25.5255	27.2946	20.4892	22.5589	19.4871	23.9953
ESCC patient-53	68	Male	III	Low	present	Well	alive	483	31.0168	28.3807	27.797	29.7699	22.3152	24.4521	21.2568	25.3066	31.785	28.229	27.2604	28.9961	22.1323	24.0273	20.9224	25.6308
ESCC patient-54	57	Male	III	Low	present	Bad	dead	676	29.951	29.7601	28.7191	30.357	23.1299	25.3101	21.7884	26.3446	30.8649	29.4142	27.9408	29.8485	22.6717	24.5866	21.709	25.6228
ESCC patient-55	61	Male	Ib	Middle	absent	Well	alive	693	29.485	31.0651	25.6589	27.2954	20.564	22.6738	19.7718	24.219	31.1266	30.5304	26.3816	28.1647	21.186	23.436	20.1321	24.4933
ESCC patient-56	67	Male	IIa	Hihg-Middle	absent	Bad	dead	616	30.0773	29.9078	26.3535	28.4251	21.8871	23.2896	21.3178	25.9242	30.9597	28.559	25.3821	27.2821	20.2604	21.9704	19.4977	24.2484
ESCC patient-57	60	Male	Ib	High	absent	Bad	dead	665	32.764	32.5038	29.654	31.8132	23.9051	26.2716	21.8416	27.9308	31.0864	29.0371	27.042	28.8588	21.6184	23.8736	20.5998	24.9318
ESCC patient-58	48	Male	II	Middle	present	Well	alive	464	31.5926	32.0061	28.6588	30.7766	23.183	24.6935	21.5213	26.7791	31.0713	29.7396	27.9129	29.659	22.5208	23.8162	20.2689	25.7329
ESCC patient-59	71	Male	III	Middle-Low	absent	Well	alive	155	30.9933	28.9887	26.1888	28.2265	21.0049	22.726	19.811	24.2763	31.0367	30.2643	26.7417	28.6402	21.4478	23.3886	20.3797	24.8518
ESCC patient-60	47	Male	IVa	Low	present	Bad	dead	154	29.5931	27.2682	25.3857	26.3665	19.7096	21.7624	19.2614	23.2804	29.5222	28.9091	25.5858	27.2002	20.3704	22.2298	19.1936	23.7926
ESCC patient-61	58	Female	IIa	High	absent	Well	alive	662	36.4509	32.1105	26.3248	28.11	23.3747	22.8553	22.5953	27.1942	31.8619	28.9738	25.4253	27.5126	20.7995	22.0853	19.4312	24.3965
ESCC patient-62	61	Male	IIa	Middle	absent	Bad	dead	522	31.9742	29.5318	25.1704	27.0771	21.437	21.847	20.4143	25.5848	29.9985	28.358	25.9464	27.649	20.7158	22.2789	18.9962	24.6688
ESCC patient-63	57	Male	I	Middle-Low	absent	Well	alive	647	31.7285	32.1763	26.6995	28.3607	23.3089	22.4453	22.0499	27.5299	29.5854	28.5371	25.8754	27.4751	20.616	22.6946	18.8837	24.3726
